# Supplementary material for: Sex in murky waters: algal-induced turbidity increases sexual selection in pipefish
Source: Behav Ecol Sociobiol. 2017 Apr 5;71(5):78. doi: 10.1007/s00265-017-2310-8 (PMC5391056; doi:10.1007/s00265-017-2310-8)
Supplement: Supplementary file 1 — (XLS 121 kb) [file 265_2017_2310_MOESM1_ESM.xls]

## Sheet: All fish basic data
Date	Round no	Barrel no	Treatment	Replicate	Sex	Fish ID	Pregnant	Length	Width	Parasites	Comment
2010-06-23	1	1	Clear	Clear 01	Male	Ar.CM1.1.1	Pregnant	136		0
2010-06-23	1	1	Clear	Clear 01	Male	Ar.CM1.1.00	Empty	153		0
2010-06-23	1	1	Clear	Clear 01	Male	Ar.CM1.1.3	Pregnant	124		0
2010-06-23	1	1	Clear	Clear 01	Male	Ar.CM1.1.2	Pregnant	116		0
2010-06-23	1	1	Clear	Clear 01	Female	Ar.CF1.1.3		138	6.5	0
2010-06-23	1	1	Clear	Clear 01	Female	Ar.CF1.1.2		167	7	3
2010-06-23	1	1	Clear	Clear 01	Female	Ar.CF1.1.1		145	6	0
2010-06-23	1	1	Clear	Clear 01	Female	Ar.CF1.1.4		130	6.5	2
2010-06-23	1	2	Turbid	Turbid 01	Male	Ar.TM1.2.1	Pregnant	142		0
2010-06-23	1	2	Turbid	Turbid 01	Male	Ar.TM1.2.0	Pregnant - Empty	150		0	Empty 14/7
2010-06-23	1	2	Turbid	Turbid 01	Male	Ar.TM1.2.2	Pregnant	143		0
2010-06-23	1	2	Turbid	Turbid 01	Male	Ar.TM1.2.00	Empty	125		1
2010-06-23	1	2	Turbid	Turbid 01	Female	Ar.TF1.2.2		188	10	0
2010-06-23	1	2	Turbid	Turbid 01	Female	Ar.TF1.2.3		131	8	0
2010-06-23	1	2	Turbid	Turbid 01	Female	Ar.TF1.2.4		132	7	1
2010-06-23	1	2	Turbid	Turbid 01	Female	Ar.TF1.2.1		134	6	1
2010-06-23	1	3	Clear	Clear 02	Male	Ar.CM1.3.3	Pregnant	144		0
2010-06-23	1	3	Clear	Clear 02	Male	Ar.CM1.3.2	Pregnant	144		4
2010-06-23	1	3	Clear	Clear 02	Male	Ar.CM1.3.1	Pregnant	137		0
2010-06-23	1	3	Clear	Clear 02	Male	Ar.CM1.3.00	Empty	113		0
2010-06-23	1	3	Clear	Clear 02	Female	Ar.CF1.3.3		145	7.5	0
2010-06-23	1	3	Clear	Clear 02	Female	Ar.CF1.3.1		168	8.5	0
2010-06-23	1	3	Clear	Clear 02	Female	Ar.CF1.3.2		122	4.5	0
2010-06-23	1	3	Clear	Clear 02	Female	Ar.CF1.3.4		136	7	1
2010-06-23	1	4	Turbid	Turbid 02	Male	Ar.TM1.4.1	Pregnant	135		0
2010-06-23	1	4	Turbid	Turbid 02	Male	Ar.TM1.4.4	Pregnant	136		0
2010-06-23	1	4	Turbid	Turbid 02	Male	Ar.TM1.4.2	Pregnant	148		0
2010-06-23	1	4	Turbid	Turbid 02	Male	Ar.TM1.4.3	Pregnant	122		0
2010-06-23	1	4	Turbid	Turbid 02	Female	Ar.TF1.4.4		133	5	0
2010-06-23	1	4	Turbid	Turbid 02	Female	Ar.TF1.4.2		157	8	0
2010-06-23	1	4	Turbid	Turbid 02	Female	Ar.TF1.4.1		126	5	4
2010-06-23	1	4	Turbid	Turbid 02	Female	Ar.TF1.4.3		133	6.5	1
2010-06-23	1	5	Clear	Clear 03	Male	Ar.CM1.5.00	Empty	141		0
2010-06-23	1	5	Clear	Clear 03	Male	Ar.CM1.5.3	Pregnant	142		0
2010-06-23	1	5	Clear	Clear 03	Male	Ar.CM1.5.1	Pregnant	142		0
2010-06-23	1	5	Clear	Clear 03	Male	Ar.CM1.5.2	Pregnant	123		0
2010-06-23	1	5	Clear	Clear 03	Female	Ar.CF1.5.1		189	10	0
2010-06-23	1	5	Clear	Clear 03	Female	Ar.CF1.5.2		125	5.5	0
2010-06-23	1	5	Clear	Clear 03	Female	Ar.CF1.5.3		130	5	1
2010-06-23	1	5	Clear	Clear 03	Female	Ar.CF1.5.4		120	6	2
2010-06-23	1	6	Turbid	Turbid 03	Male	Ar.TM1.6.2	Pregnant	135		0
2010-06-23	1	6	Turbid	Turbid 03	Male	Ar.TM1.6.00	Empty	140		1
2010-06-23	1	6	Turbid	Turbid 03	Male	Ar.TM1.6.1	Pregnant	141		0
2010-06-23	1	6	Turbid	Turbid 03	Male	Ar.TM1.6.00	Empty	123		0
2010-06-23	1	6	Turbid	Turbid 03	Female	Ar.TF1.6.3		142	6.5	0
2010-06-23	1	6	Turbid	Turbid 03	Female	Ar.TF1.6.1		155	8	1
2010-06-23	1	6	Turbid	Turbid 03	Female	Ar.TF1.6.4		135	6	1
2010-06-23	1	6	Turbid	Turbid 03	Female	Ar.TF1.6.2		129	6	0
2010-06-23	1	7	Clear	Clear 04	Male	Ar.CM1.7.00	Empty	134		0
2010-06-23	1	7	Clear	Clear 04	Male	Ar.CM1.7.1	Pregnant	140		0
2010-06-23	1	7	Clear	Clear 04	Male	Ar.CM1.7.3	Pregnant	138		0
2010-06-23	1	7	Clear	Clear 04	Male	Ar.CM1.7.2	Pregnant	128		1
2010-06-23	1	7	Clear	Clear 04	Female	Ar.CF1.7.3		132	6	0
2010-06-23	1	7	Clear	Clear 04	Female	Ar.CF1.7.2		157	7.5	5
2010-06-23	1	7	Clear	Clear 04	Female	Ar.CF1.7.1		138	5.5	2
2010-06-23	1	7	Clear	Clear 04	Female	Ar.CF1.7.4		132	6.5	0
2010-06-23	1	8	Turbid	Turbid 04	Male	Ar.TM1.8.0	Pregnant - Empty	123		0	Empty 14/7
2010-06-23	1	8	Turbid	Turbid 04	Male	Ar.TM1.8.1	Pregnant	139		2
2010-06-23	1	8	Turbid	Turbid 04	Male	Ar.TM1.8.2	Pregnant	136		0
2010-06-23	1	8	Turbid	Turbid 04	Male	Ar.TM1.8.3	Pregnant	135		0
2010-06-23	1	8	Turbid	Turbid 04	Female	Ar.TF1.8.1		138	7	0
2010-06-23	1	8	Turbid	Turbid 04	Female	Ar.TF1.8.3		158	7.5	0
2010-06-23	1	8	Turbid	Turbid 04	Female	Ar.TF1.8.4		134	5.5	0
2010-06-23	1	8	Turbid	Turbid 04	Female	Ar.TF1.8.2		135	7	0
2010-06-23	1	9	Clear	Clear 05	Male	Ar.CM1.9.2	Pregnant	137		1
2010-06-23	1	9	Clear	Clear 05	Male	Ar.CM1.9.00	Empty	132		0
2010-06-23	1	9	Clear	Clear 05	Male	Ar.CM1.9.3	Pregnant	122		0
2010-06-23	1	9	Clear	Clear 05	Male	Ar.CM1.9.1	Pregnant	127		0
2010-06-23	1	9	Clear	Clear 05	Female	Ar.CF1.9.2		124	5	0
2010-06-23	1	9	Clear	Clear 05	Female	Ar.CF1.9.3		156	7	2
2010-06-23	1	9	Clear	Clear 05	Female	Ar.CF1.9.1		133	7	1
2010-06-23	1	9	Clear	Clear 05	Female	Ar.CF1.9.4		126	5	0
2010-06-23	1	10	Turbid	Turbid 05	Male	Ar.TM1.10.2	Pregnant	125		1
2010-06-23	1	10	Turbid	Turbid 05	Male	Ar.TM1.10.1	Pregnant	145		0
2010-06-23	1	10	Turbid	Turbid 05	Male	Ar.TM1.10.00	Empty	113		0
2010-06-23	1	10	Turbid	Turbid 05	Male	Ar.TM1.10.3	Pregnant	150		0
2010-06-23	1	10	Turbid	Turbid 05	Female	Ar.TF1.10.1		143	7	2
2010-06-23	1	10	Turbid	Turbid 05	Female	Ar.TF1.10.2		153	8	1
2010-06-23	1	10	Turbid	Turbid 05	Female	Ar.TF1.10.3		138	6	1
2010-06-23	1	10	Turbid	Turbid 05	Female	Ar.TF1.10.4		121	6	0
2010-06-23	1	11	Clear	Clear 06	Male	Ar.CM1.11.00	Empty	122		0
2010-06-23	1	11	Clear	Clear 06	Male	Ar.CM1.11.2	Pregnant	129		0
2010-06-23	1	11	Clear	Clear 06	Male	Ar.CM1.11.3	Pregnant	127		0
2010-06-23	1	11	Clear	Clear 06	Male	Ar.CM1.11.1	Pregnant	133		0
2010-06-23	1	11	Clear	Clear 06	Female	Ar.CF1.11.1		130	6.5	0
2010-06-23	1	11	Clear	Clear 06	Female	Ar.CF1.11.2		152	8	1
2010-06-23	1	11	Clear	Clear 06	Female	Ar.CF1.11.3		129	6	3
2010-06-23	1	11	Clear	Clear 06	Female	Ar.CF1.11.4		133	6	0
2010-06-23	1	12	Turbid	Turbid 06	Male	Ar.TM1.12.00	Empty	128		0
2010-06-23	1	12	Turbid	Turbid 06	Male	Ar.TM1.12.1	Pregnant	125		0
2010-06-23	1	12	Turbid	Turbid 06	Male	Ar.TM1.12.2	Pregnant	142		1
2010-06-23	1	12	Turbid	Turbid 06	Male	Ar.TM1.12.00	Empty	133		2
2010-06-23	1	12	Turbid	Turbid 06	Female	Ar.TF1.12.1		155	8	0
2010-06-23	1	12	Turbid	Turbid 06	Female	Ar.TF1.12.4		125	5	1
2010-06-23	1	12	Turbid	Turbid 06	Female	Ar.TF1.12.2		141	6	0
2010-06-23	1	12	Turbid	Turbid 06	Female	Ar.TF1.12.3		126	4.5	0
2010-06-23	1	13	Clear	Clear 07	Male	Ar.CM1.13.1	Pregnant	125		3
2010-06-23	1	13	Clear	Clear 07	Male	Ar.CM1.13.00	Empty	113		0
2010-06-23	1	13	Clear	Clear 07	Male	Ar.CM1.13.3	Pregnant	146		0
2010-06-23	1	13	Clear	Clear 07	Male	Ar.CM1.13.2	Pregnant	131		1
2010-06-23	1	13	Clear	Clear 07	Female	Ar.CF1.13.1		148	8.5	1
2010-06-23	1	13	Clear	Clear 07	Female	Ar.CF1.13.3		130	6.5	0
2010-06-23	1	13	Clear	Clear 07	Female	Ar.CF1.13.2		140	7	0
2010-06-23	1	13	Clear	Clear 07	Female	Ar.CF1.13.4		124	5	0
2010-06-23	1	14	Turbid	Turbid 07	Male	Ar.TM1.14.2	Pregnant	131		0
2010-06-23	1	14	Turbid	Turbid 07	Male	Ar.TM1.14.1	Pregnant	132		1
2010-06-23	1	14	Turbid	Turbid 07	Male	Ar.TM1.14.?	Pregnant	126		1
2010-06-23	1	14	Turbid	Turbid 07	Male	Ar.TM1.14.3	Pregnant	144		0
2010-06-23	1	14	Turbid	Turbid 07	Female	Ar.TF1.14.1		148	8	1
2010-06-23	1	14	Turbid	Turbid 07	Female	Ar.TF1.14.3		136	6	1
2010-06-23	1	14	Turbid	Turbid 07	Female	Ar.TF1.14.4		132	6	0
2010-06-23	1	14	Turbid	Turbid 07	Female	Ar.TF1.14.2		130	6	0
2010-06-23	1	15	Clear	Clear 08	Male	Ar.CM1.15.4	Pregnant	115		0
2010-06-23	1	15	Clear	Clear 08	Male	Ar.CM1.15.1	Pregnant	137		0
2010-06-23	1	15	Clear	Clear 08	Male	Ar.CM1.15.3	Pregnant	120		0
2010-06-23	1	15	Clear	Clear 08	Male	Ar.CM1.15.2	Pregnant	134		0
2010-06-23	1	15	Clear	Clear 08	Female	Ar.CF1.15.2		144	7	0
2010-06-23	1	15	Clear	Clear 08	Female	Ar.CF1.15.1		133	6.5	0
2010-06-23	1	15	Clear	Clear 08	Female	Ar.CF1.15.3		134	6.5	0
2010-06-23	1	15	Clear	Clear 08	Female	Ar.CF1.15.4		116	4.5	0
2010-06-23	1	16	Turbid	Turbid 08	Male	Ar.TM1.16.2	Pregnant	137		0
2010-06-23	1	16	Turbid	Turbid 08	Male	Ar.TM1.16.00	Empty	136		0
2010-06-23	1	16	Turbid	Turbid 08	Male	Ar.TM1.16.1	Pregnant	138		0
2010-06-23	1	16	Turbid	Turbid 08	Male	Ar.TM1.16.00	Empty	118		0
2010-06-23	1	16	Turbid	Turbid 08	Female	Ar.TF1.16.3		145	6.5	3
2010-06-23	1	16	Turbid	Turbid 08	Female	Ar.TF1.16.4		132	6.5	1
2010-06-23	1	16	Turbid	Turbid 08	Female	Ar.TF1.16.1		147	6.5	0
2010-06-23	1	16	Turbid	Turbid 08	Female	Ar.TF1.16.2		121	5	3
2010-06-27	2	1	Turbid	Turbid 09	Male	Ar.TM2.1.1	Pregnant	140		0
2010-06-27	2	1	Turbid	Turbid 09	Male	Ar.TM2.1.2	Pregnant	127		1
2010-06-27	2	1	Turbid	Turbid 09	Male	Ar.TM2.1.3	Pregnant	158		2
2010-06-27	2	1	Turbid	Turbid 09	Male	Ar.TM2.1.00	Empty	107		1
2010-06-27	2	1	Turbid	Turbid 09	Female	Ar.TF2.1.1		145	8.5	1
2010-06-27	2	1	Turbid	Turbid 09	Female	Ar.TF2.1.3		141	8	4
2010-06-27	2	1	Turbid	Turbid 09	Female	Ar.TF2.1.4		119	5	0
2010-06-27	2	1	Turbid	Turbid 09	Female	Ar.TF2.1.2		169	8	1
2010-06-27	2	2	Clear	Clear 09	Male	Ar.CM2.2.2	Pregnant	123		0
2010-06-27	2	2	Clear	Clear 09	Male	Ar.CM2.2.00	Empty	137		1
2010-06-27	2	2	Clear	Clear 09	Male	Ar.CM2.2.1	Pregnant	131		1
2010-06-27	2	2	Clear	Clear 09	Male	Ar.CM2.2.3	Pregnant	143		2
2010-06-27	2	2	Clear	Clear 09	Female	Ar.CF2.2.1		126	8	0
2010-06-27	2	2	Clear	Clear 09	Female	Ar.CF2.2.2		145	7.5	0
2010-06-27	2	2	Clear	Clear 09	Female	Ar.CF2.2.4		135	6	0
2010-06-27	2	2	Clear	Clear 09	Female	Ar.CF2.2.3		151	8.5	6
2010-06-27	2	3	Turbid	Turbid 10	Male	Ar.TM2.3.2	Pregnant	143		3
2010-06-27	2	3	Turbid	Turbid 10	Male	Ar.TM2.3.4	Pregnant	117		2
2010-06-27	2	3	Turbid	Turbid 10	Male	Ar.TM2.3.3	Pregnant	132		4
2010-06-27	2	3	Turbid	Turbid 10	Male	Ar.TM2.3.1	Pregnant	147		4
2010-06-27	2	3	Turbid	Turbid 10	Female	Ar.TF2.3.4		131	7	0
2010-06-27	2	3	Turbid	Turbid 10	Female	Ar.TF2.3.1		147	6	0
2010-06-27	2	3	Turbid	Turbid 10	Female	Ar.TF2.3.3		125	6	1
2010-06-27	2	3	Turbid	Turbid 10	Female	Ar.TF2.3.2		118	4.5	0
2010-06-27	2	4	Clear	Clear 10	Male	Ar.CM2.4.4	Pregnant	143		1
2010-06-27	2	4	Clear	Clear 10	Male	Ar.CM2.4.3	Pregnant	148		2
2010-06-27	2	4	Clear	Clear 10	Male	Ar.CM2.4.1	Pregnant	126		0
2010-06-27	2	4	Clear	Clear 10	Male	Ar.CM2.4.2	Pregnant	127		1
2010-06-27	2	4	Clear	Clear 10	Female	Ar.CF2.4.3		143	7.5	1
2010-06-27	2	4	Clear	Clear 10	Female	Ar.CF2.4.1		126	7	0
2010-06-27	2	4	Clear	Clear 10	Female	Ar.CF2.4.4		138	5.5	1
2010-06-27	2	4	Clear	Clear 10	Female	Ar.CF2.4.2		116	7	2
2010-06-27	2	5	Turbid	Turbid 11	Male	Ar.TM2.5.2	Pregnant	141		0
2010-06-27	2	5	Turbid	Turbid 11	Male	Ar.TM2.5.3	Pregnant	139		3
2010-06-27	2	5	Turbid	Turbid 11	Male	Ar.TM2.5.1	Pregnant	152		3
2010-06-27	2	5	Turbid	Turbid 11	Male	Ar.TM2.5.4	Pregnant	132		1
2010-06-27	2	5	Turbid	Turbid 11	Female	Ar.TF2.5.1		149	7.5	2
2010-06-27	2	5	Turbid	Turbid 11	Female	Ar.TF2.5.4		140	6	2
2010-06-27	2	5	Turbid	Turbid 11	Female	Ar.TF2.5.2		123	5.5	4
2010-06-27	2	5	Turbid	Turbid 11	Female	Ar.TF2.5.3		135	7	4
2010-06-27	2	6	Clear	Clear 11	Male	Ar.CM2.6.2	Pregnant	139		2
2010-06-27	2	6	Clear	Clear 11	Male	Ar.CM2.6.00	Empty	127		0
2010-06-27	2	6	Clear	Clear 11	Male	Ar.CM2.6.1	Pregnant	121		3
2010-06-27	2	6	Clear	Clear 11	Male	Ar.CM2.6.3	Pregnant	133		1
2010-06-27	2	6	Clear	Clear 11	Female	Ar.CF2.6.1		145	7.5	5
2010-06-27	2	6	Clear	Clear 11	Female	Ar.CF2.6.3		135	6.5	0
2010-06-27	2	6	Clear	Clear 11	Female	Ar.CF2.6.2		113	5.5	0
2010-06-27	2	6	Clear	Clear 11	Female	Ar.CF2.6.4		140	6.5	0
2010-06-27	2	7	Turbid	Turbid 12	Male	Ar.TM2.7.4	Pregnant	143		0
2010-06-27	2	7	Turbid	Turbid 12	Male	Ar.TM2.7.3	Pregnant	131		1
2010-06-27	2	7	Turbid	Turbid 12	Male	Ar.TM2.7.1	Pregnant	138		1
2010-06-27	2	7	Turbid	Turbid 12	Male	Ar.TM2.7.2	Pregnant	124		1
2010-06-27	2	7	Turbid	Turbid 12	Female	Ar.TF2.7.3		132	6.5	0
2010-06-27	2	7	Turbid	Turbid 12	Female	Ar.TF2.7.4 ?		144	7	1
2010-06-27	2	7	Turbid	Turbid 12	Female	Ar.TF2.7.1		123	5	3
2010-06-27	2	7	Turbid	Turbid 12	Female	Ar.TF2.7.2		138	7	2
2010-06-27	2	8	Clear	Clear 12	Male	Ar.CM2.8.0	Pregnant - Empty	132		3	Empty 14/7
2010-06-27	2	8	Clear	Clear 12	Male	Ar.CM2.8.1	Pregnant	108		0
2010-06-27	2	8	Clear	Clear 12	Male	Ar.CM2.8.2	Pregnant	134		4
2010-06-27	2	8	Clear	Clear 12	Male	Ar.CM2.8.3	Pregnant	135		1
2010-06-27	2	8	Clear	Clear 12	Female	Ar.CF2.8.1		141	6	0
2010-06-27	2	8	Clear	Clear 12	Female	Ar.CF2.8.4		128	6	1
2010-06-27	2	8	Clear	Clear 12	Female	Ar.CF2.8.3		122	6.5	1
2010-06-27	2	8	Clear	Clear 12	Female	Ar.CF2.8.2		146	7.5	8
2010-06-27	2	9	Turbid	Turbid 13	Male	Ar.TM2.9.1	Pregnant	135		4
2010-06-27	2	9	Turbid	Turbid 13	Male	Ar.TM2.9.3	Pregnant	135		2
2010-06-27	2	9	Turbid	Turbid 13	Male	Ar.TM2.9.4	Pregnant	125		1
2010-06-27	2	9	Turbid	Turbid 13	Male	Ar.TM2.9.2	Pregnant	127		1
2010-06-27	2	9	Turbid	Turbid 13	Female	Ar.TF2.9.3		123	5.5	0
2010-06-27	2	9	Turbid	Turbid 13	Female	Ar.TF2.9.1		146	8	1
2010-06-27	2	9	Turbid	Turbid 13	Female	Ar.TF2.9.4		135	7	2
2010-06-27	2	9	Turbid	Turbid 13	Female	Ar.TF2.9.2		150	8	0
2010-06-27	2	10	Clear	Clear 13	Male	Ar.CM2.10.00	Empty	136		1
2010-06-27	2	10	Clear	Clear 13	Male	Ar.CM2.10.1	Pregnant	135		1
2010-06-27	2	10	Clear	Clear 13	Male	Ar.CM2.10.00	Empty	122		2
2010-06-27	2	10	Clear	Clear 13	Male	Ar.CM2.10.2	Pregnant	136		1
2010-06-27	2	10	Clear	Clear 13	Female	Ar.CF2.10.2		135	5.5	1
2010-06-27	2	10	Clear	Clear 13	Female	Ar.CF2.10.1		140	7	4
2010-06-27	2	10	Clear	Clear 13	Female	Ar.CF2.10.3		122	6.5	0
2010-06-27	2	10	Clear	Clear 13	Female	Ar.CF2.10.4		121	6	2
2010-06-27	2	11	Turbid	Turbid 14	Male	Ar.TM2.11.1	Pregnant	130		0
2010-06-27	2	11	Turbid	Turbid 14	Male	Ar.TM2.11.00	Empty	118		0
2010-06-27	2	11	Turbid	Turbid 14	Male	Ar.TM2.11.2	Pregnant	133		2
2010-06-27	2	11	Turbid	Turbid 14	Male	Ar.TM2.11.00	Empty	104		3
2010-06-27	2	11	Turbid	Turbid 14	Female	Ar.TF2.11.3		121	6.5	2
2010-06-27	2	11	Turbid	Turbid 14	Female	Ar.TF2.11.2		141	7	0
2010-06-27	2	11	Turbid	Turbid 14	Female/Male			113	5	0	This "female" was a male (noted June 30)
2010-06-27	2	11	Turbid	Turbid 14	Female	Ar.TF2.11.1		133	7.5	1
2010-06-27	2	12	Clear	Clear 14	Male	Ar.CM2.12.1	Pregnant	137		2
2010-06-27	2	12	Clear	Clear 14	Male	Ar.CM2.12.3	Pregnant	118		0
2010-06-27	2	12	Clear	Clear 14	Male	Ar.CM2.12.2	Pregnant	147		1
2010-06-27	2	12	Clear	Clear 14	Male	Ar.CM2.12.4	Pregnant	118		1
2010-06-27	2	12	Clear	Clear 14	Female	Ar.CF2.12.1		121	5.5	3
2010-06-27	2	12	Clear	Clear 14	Female	Ar.CF2.12.3		131	7.5	0
2010-06-27	2	12	Clear	Clear 14	Female	Ar.CF2.12.4		126	7	3
2010-06-27	2	12	Clear	Clear 14	Female	Ar.CF2.12.2		146	5.5	3
2010-06-27	2	13	Turbid	Turbid 15	Male	Ar.TM2.13.3	Pregnant	140		1
2010-06-27	2	13	Turbid	Turbid 15	Male	Ar.TM2.13.4	Pregnant	135		1
2010-06-27	2	13	Turbid	Turbid 15	Male	Ar.TM2.13.1	Pregnant	152		2
2010-06-27	2	13	Turbid	Turbid 15	Male	Ar.TM2.13.2	Pregnant	133		2
2010-06-27	2	13	Turbid	Turbid 15	Female	Ar.TF2.13.1		140	7	0
2010-06-27	2	13	Turbid	Turbid 15	Female	Ar.TF2.13.3		130	7	0
2010-06-27	2	13	Turbid	Turbid 15	Female	Ar.TF2.13.2		144	7	0
2010-06-27	2	13	Turbid	Turbid 15	Female	Ar.TF2.13.4		150	6	8
2010-06-27	2	14	Clear	Clear 15	Male	Ar.CM2.14.00	Empty	145		0
2010-06-27	2	14	Clear	Clear 15	Male	Ar.CM2.14.1	Pregnant	141		0
2010-06-27	2	14	Clear	Clear 15	Male	Ar.CM2.14.3	Pregnant	130		2
2010-06-27	2	14	Clear	Clear 15	Male	Ar.CM2.14.2	Pregnant	138		0
2010-06-27	2	14	Clear	Clear 15	Female	Ar.CF2.14.1		134	6.5	2
2010-06-27	2	14	Clear	Clear 15	Female	Ar.CF2.14.2		142	5.5	3
2010-06-27	2	14	Clear	Clear 15	Female	Ar.CF2.14.3		132	6	2
2010-06-27	2	14	Clear	Clear 15	Female	Ar.CF2.14.4		123	7	0
2010-06-27	2	15	Turbid	Turbid 16	Male	Ar.TM2.15.2	Pregnant	140		1
2010-06-27	2	15	Turbid	Turbid 16	Male	Ar.TM2.15.00	Empty	114		0
2010-06-27	2	15	Turbid	Turbid 16	Male	Ar.TM2.15.0	Pregnant - Empty	126		1	Empty 14/7
2010-06-27	2	15	Turbid	Turbid 16	Male	Ar.TM2.15.1	Pregnant	132		1
2010-06-27	2	15	Turbid	Turbid 16	Female	Ar.TF2.15.4		130	6	3
2010-06-27	2	15	Turbid	Turbid 16	Female	Ar.TF2.15.3		120	5.5	1
2010-06-27	2	15	Turbid	Turbid 16	Female	Ar.TF2.15.2		140	5.5	0
2010-06-27	2	15	Turbid	Turbid 16	Female	Ar.TF2.15.1		126	5.5	0
2010-06-27	2	16	Clear	Clear 16	Male	Ar.CM2.16.00	Empty	136		0
2010-06-27	2	16	Clear	Clear 16	Male	Ar.CM2.16.2	Pregnant	133		0
2010-06-27	2	16	Clear	Clear 16	Male	Ar.CM2.16.00	Empty	135		1
2010-06-27	2	16	Clear	Clear 16	Male	Ar.CM2.16.1	Pregnant	136		0
2010-06-27	2	16	Clear	Clear 16	Female	Ar.CF2.16.2		134	6	0
2010-06-27	2	16	Clear	Clear 16	Female	Ar.CF2.16.1		130	5.5	3
2010-06-27	2	16	Clear	Clear 16	Female	Ar.CF2.16.3		120	5.5	2
2010-06-27	2	16	Clear	Clear 16	Female	Ar.CF2.16.4		112	4.5	0

## Sheet: Infected vs non-infected
Treatment	Replicate	Fish ID	Length	Parasites	Infected	Infected_0_1
Clear	Clear 01	Ar.CM1.1.1	136	0	Not infected	0
Clear	Clear 01	Ar.CM1.1.2	116	0	Infected	1
Clear	Clear 01	Ar.CM1.1.3	124	0	Not infected	0
Clear	Clear 06	Ar.CM1.11.1	133	0	Infected	1
Clear	Clear 06	Ar.CM1.11.2	129	0	Not infected	0
Clear	Clear 06	Ar.CM1.11.3	127	0	Not infected	0
Clear	Clear 07	Ar.CM1.13.1	125	3	Not infected	0
Clear	Clear 07	Ar.CM1.13.2	131	1	Not infected	0
Clear	Clear 07	Ar.CM1.13.3	146	0	Not infected	0
Clear	Clear 08	Ar.CM1.15.1	137	0	Not infected	0
Clear	Clear 08	Ar.CM1.15.2	134	0	Not infected	0
Clear	Clear 08	Ar.CM1.15.3	120	0	Not infected	0
Clear	Clear 08	Ar.CM1.15.4	115	0	Not infected	0
Clear	Clear 02	Ar.CM1.3.1	137	0	Infected	1
Clear	Clear 02	Ar.CM1.3.2	144	4	Not infected	0
Clear	Clear 02	Ar.CM1.3.3	144	0	Not infected	0
Clear	Clear 03	Ar.CM1.5.1	142	0	Not infected	0
Clear	Clear 03	Ar.CM1.5.2	123	0	Infected	1
Clear	Clear 03	Ar.CM1.5.3	142	0	Not infected	0
Clear	Clear 04	Ar.CM1.7.1	140	0	Infected	1
Clear	Clear 04	Ar.CM1.7.2	128	1	Not infected	0
Clear	Clear 04	Ar.CM1.7.3	138	0	Not infected	0
Clear	Clear 05	Ar.CM1.9.1	127	0	Not infected	0
Clear	Clear 05	Ar.CM1.9.2	137	1	Not infected	0
Clear	Clear 05	Ar.CM1.9.3	122	0	Not infected	0
Clear	Clear 13	Ar.CM2.10.1	135	1	Not infected	0
Clear	Clear 13	Ar.CM2.10.2	136	1	Not infected	0
Clear	Clear 14	Ar.CM2.12.1	137	2	Not infected	0
Clear	Clear 14	Ar.CM2.12.2	147	1	Not infected	0
Clear	Clear 14	Ar.CM2.12.3	118	0	Not infected	0
Clear	Clear 14	Ar.CM2.12.4	118	1	Not infected	0
Clear	Clear 15	Ar.CM2.14.1	141	0	Infected	1
Clear	Clear 15	Ar.CM2.14.2	138	0	Not infected	0
Clear	Clear 15	Ar.CM2.14.3	130	2	Not infected	0
Clear	Clear 16	Ar.CM2.16.1	136	0	Not infected	0
Clear	Clear 16	Ar.CM2.16.2	133	0	Not infected	0
Clear	Clear 09	Ar.CM2.2.1	131	1	Infected	1
Clear	Clear 09	Ar.CM2.2.2	123	0	Not infected	0
Clear	Clear 09	Ar.CM2.2.3	143	2	Not infected	0
Clear	Clear 10	Ar.CM2.4.1	126	0	Infected	1
Clear	Clear 10	Ar.CM2.4.2	127	1	Infected	1
Clear	Clear 10	Ar.CM2.4.3	148	2	Not infected	0
Clear	Clear 10	Ar.CM2.4.4	143	1	Not infected	0
Clear	Clear 11	Ar.CM2.6.1	121	3	Infected	1
Clear	Clear 11	Ar.CM2.6.2	139	2	Not infected	0
Clear	Clear 11	Ar.CM2.6.3	133	1	Not infected	0
Clear	Clear 12	Ar.CM2.8.1	108	0	Infected	1
Clear	Clear 12	Ar.CM2.8.2	134	4	Not infected	0
Clear	Clear 12	Ar.CM2.8.3	135	1	Not infected	0
Turbid	Turbid 05	Ar.TM1.10.1	145	0	Infected	1
Turbid	Turbid 05	Ar.TM1.10.2	125	1	Not infected	0
Turbid	Turbid 05	Ar.TM1.10.3	150	0	Infected	1
Turbid	Turbid 06	Ar.TM1.12.1	125	0	Infected	1
Turbid	Turbid 06	Ar.TM1.12.2	142	1	Not infected	0
Turbid	Turbid 07	Ar.TM1.14.?	126	1	Infected	1
Turbid	Turbid 07	Ar.TM1.14.1	132	1	Infected	1
Turbid	Turbid 07	Ar.TM1.14.2	131	0	Infected	1
Turbid	Turbid 07	Ar.TM1.14.3	144	0	Not infected	0
Turbid	Turbid 08	Ar.TM1.16.1	138	0	Infected	1
Turbid	Turbid 08	Ar.TM1.16.2	137	0	Not infected	0
Turbid	Turbid 01	Ar.TM1.2.1	142	0	Not infected	0
Turbid	Turbid 01	Ar.TM1.2.2	143	0	Infected	1
Turbid	Turbid 02	Ar.TM1.4.1	135	0	Infected	1
Turbid	Turbid 02	Ar.TM1.4.2	148	0	Not infected	0
Turbid	Turbid 02	Ar.TM1.4.3	122	0	Not infected	0
Turbid	Turbid 02	Ar.TM1.4.4	136	0	Not infected	0
Turbid	Turbid 03	Ar.TM1.6.1	141	0	Infected	1
Turbid	Turbid 03	Ar.TM1.6.2	135	0	Not infected	0
Turbid	Turbid 04	Ar.TM1.8.1	139	2	Infected	1
Turbid	Turbid 04	Ar.TM1.8.2	136	0	Not infected	0
Turbid	Turbid 04	Ar.TM1.8.3	135	0	Not infected	0
Turbid	Turbid 09	Ar.TM2.1.1	140	0	Infected	1
Turbid	Turbid 09	Ar.TM2.1.2	127	1	Infected	1
Turbid	Turbid 09	Ar.TM2.1.3	158	2	Infected	1
Turbid	Turbid 14	Ar.TM2.11.1	130	0	Infected	1
Turbid	Turbid 14	Ar.TM2.11.2	133	2	Infected	1
Turbid	Turbid 15	Ar.TM2.13.1	152	2	Infected	1
Turbid	Turbid 15	Ar.TM2.13.2	133	2	Infected	1
Turbid	Turbid 15	Ar.TM2.13.3	140	1	Infected	1
Turbid	Turbid 15	Ar.TM2.13.4	135	1	Not infected	0
Turbid	Turbid 16	Ar.TM2.15.1	132	1	Not infected	0
Turbid	Turbid 16	Ar.TM2.15.2	140	1	Not infected	0
Turbid	Turbid 10	Ar.TM2.3.1	147	4	Infected	1
Turbid	Turbid 10	Ar.TM2.3.2	143	3	Not infected	0
Turbid	Turbid 10	Ar.TM2.3.3	132	4	Not infected	0
Turbid	Turbid 10	Ar.TM2.3.4	117	2	Not infected	0
Turbid	Turbid 11	Ar.TM2.5.1	152	3	Not infected	0
Turbid	Turbid 11	Ar.TM2.5.2	141	0	Not infected	0
Turbid	Turbid 11	Ar.TM2.5.3	139	3	Infected	1
Turbid	Turbid 11	Ar.TM2.5.4	132	1	Not infected	0
Turbid	Turbid 12	Ar.TM2.7.1	138	1	Infected	1
Turbid	Turbid 12	Ar.TM2.7.2	124	1	Infected	1
Turbid	Turbid 12	Ar.TM2.7.3	131	1	Not infected	0
Turbid	Turbid 12	Ar.TM2.7.4	143	0	Not infected	0
Turbid	Turbid 13	Ar.TM2.9.1	135	4	Infected	1
Turbid	Turbid 13	Ar.TM2.9.2	127	1	Infected	1
Turbid	Turbid 13	Ar.TM2.9.3	135	2	Infected	1
Turbid	Turbid 13	Ar.TM2.9.4	125	1	Not infected	0

## Sheet: Reproduction
Treatment	Replicate	Replicate_2	Fish ID	M Length	M Parasites	Pregnant	Mating success	Reproductive success	Infected
Clear	Clear 01	3301	Ar.CM1.1.1	136	0	Pregnant	2	33	Not infected
Clear	Clear 01	3301	Ar.CM1.1.2	116	0	Pregnant			Infected
Clear	Clear 01	3301	Ar.CM1.1.3	124	0	Pregnant	1	40	Not infected
Clear	Clear 01	3301	Ar.CM1.1.4	153	0	Empty	0	0	Not infected
Clear	Clear 06	3306	Ar.CM1.11.1	133	0	Pregnant			Infected
Clear	Clear 06	3306	Ar.CM1.11.2	129	0	Pregnant	3	50	Not infected
Clear	Clear 06	3306	Ar.CM1.11.3	127	0	Pregnant	2	38	Not infected
Clear	Clear 06	3306	Ar.CM1.11.4	122	0	Empty	0	0	Not infected
Clear	Clear 07	3307	Ar.CM1.13.1	125	3	Pregnant	1	11	Not infected
Clear	Clear 07	3307	Ar.CM1.13.2	131	1	Pregnant	2	82	Not infected
Clear	Clear 07	3307	Ar.CM1.13.3	146	0	Pregnant	2	86	Not infected
Clear	Clear 07	3307	Ar.CM1.13.4	113	0	Empty	0	0	Not infected
Clear	Clear 08	3308	Ar.CM1.15.1	137	0	Pregnant	2	33	Not infected
Clear	Clear 08	3308	Ar.CM1.15.2	134	0	Pregnant	2	67	Not infected
Clear	Clear 08	3308	Ar.CM1.15.3	120	0	Pregnant	1	15	Not infected
Clear	Clear 08	3308	Ar.CM1.15.4	115	0	Pregnant	2	42	Not infected
Clear	Clear 02	3302	Ar.CM1.3.1	137	0	Pregnant			Infected
Clear	Clear 02	3302	Ar.CM1.3.2	144	4	Pregnant	2	65	Not infected
Clear	Clear 02	3302	Ar.CM1.3.3	144	0	Pregnant	1	18	Not infected
Clear	Clear 02	3302	Ar.CM1.3.4	113	0	Empty	0	0	Not infected
Clear	Clear 03	3303	Ar.CM1.5.1	142	0	Pregnant	1	5	Not infected
Clear	Clear 03	3303	Ar.CM1.5.2	123	0	Pregnant			Infected
Clear	Clear 03	3303	Ar.CM1.5.3	142	0	Pregnant	3	91	Not infected
Clear	Clear 03	3303	Ar.CM1.5.4	141	0	Empty	0	0	Not infected
Clear	Clear 04	3304	Ar.CM1.7.1	140	0	Pregnant			Infected
Clear	Clear 04	3304	Ar.CM1.7.2	128	1	Pregnant	1	12	Not infected
Clear	Clear 04	3304	Ar.CM1.7.3	138	0	Pregnant	3	91	Not infected
Clear	Clear 04	3304	Ar.CM1.7.4	134	0	Empty	0	0	Not infected
Clear	Clear 05	3305	Ar.CM1.9.1	127	0	Pregnant	1	11	Not infected
Clear	Clear 05	3305	Ar.CM1.9.2	137	1	Pregnant	3	104	Not infected
Clear	Clear 05	3305	Ar.CM1.9.3	122	0	Pregnant	2	71	Not infected
Clear	Clear 05	3305	Ar.CM1.9.4	132	0	Empty	0	0	Not infected
Clear	Clear 13	3313	Ar.CM2.10.1	135	1	Pregnant	4	92	Not infected
Clear	Clear 13	3313	Ar.CM2.10.2	136	1	Pregnant	3	38	Not infected
Clear	Clear 13	3313	Ar.CM2.10.3	136	1	Empty	0	0	Not infected
Clear	Clear 13	3313	Ar.CM2.10.4	122	2	Empty	0	0	Not infected
Clear	Clear 14	3314	Ar.CM2.12.1	137	2	Pregnant	2	68	Not infected
Clear	Clear 14	3314	Ar.CM2.12.2	147	1	Pregnant	1	4	Not infected
Clear	Clear 14	3314	Ar.CM2.12.3	118	0	Pregnant	1	44	Not infected
Clear	Clear 14	3314	Ar.CM2.12.4	118	1	Pregnant	3	70	Not infected
Clear	Clear 15	3315	Ar.CM2.14.1	141	0	Pregnant			Infected
Clear	Clear 15	3315	Ar.CM2.14.2	138	0	Pregnant	1	47	Not infected
Clear	Clear 15	3315	Ar.CM2.14.3	130	2	Pregnant	2	11	Not infected
Clear	Clear 15	3315	Ar.CM2.14.4	145	0	Empty	0	0	Not infected
Clear	Clear 16	3316	Ar.CM2.16.1	136	0	Pregnant	3	62	Not infected
Clear	Clear 16	3316	Ar.CM2.16.2	133	0	Pregnant	1	17	Not infected
Clear	Clear 16	3316	Ar.CM2.16.3	136	0	Empty	0	0	Not infected
Clear	Clear 16	3316	Ar.CM2.16.4	135	1	Empty	0	0	Not infected
Clear	Clear 09	3309	Ar.CM2.2.1	131	1	Pregnant			Infected
Clear	Clear 09	3309	Ar.CM2.2.2	123	0	Pregnant	2	54	Not infected
Clear	Clear 09	3309	Ar.CM2.2.3	143	2	Pregnant	3	94	Not infected
Clear	Clear 09	3309	Ar.CM2.2.4	137	1	Empty	0	0	Not infected
Clear	Clear 10	3310	Ar.CM2.4.1	126	0	Pregnant			Infected
Clear	Clear 10	3310	Ar.CM2.4.2	127	1	Pregnant			Infected
Clear	Clear 10	3310	Ar.CM2.4.3	148	2	Pregnant	2	21	Not infected
Clear	Clear 10	3310	Ar.CM2.4.4	143	1	Pregnant	2	10	Not infected
Clear	Clear 11	3311	Ar.CM2.6.1	121	3	Pregnant			Infected
Clear	Clear 11	3311	Ar.CM2.6.2	139	2	Pregnant	2	34	Not infected
Clear	Clear 11	3311	Ar.CM2.6.3	133	1	Pregnant	3	121	Not infected
Clear	Clear 11	3311	Ar.CM2.6.4	127	0	Empty	0	0	Not infected
Clear	Clear 12	3312	Ar.CM2.8.1	108	0	Pregnant			Infected
Clear	Clear 12	3312	Ar.CM2.8.2	134	4	Pregnant	3	81	Not infected
Clear	Clear 12	3312	Ar.CM2.8.3	135	1	Pregnant	1	12	Not infected
Clear	Clear 12	3312	Ar.CM2.8.4	132	3	Empty	0	0	Not infected
Turbid	Turbid 05	4405	Ar.TM1.10.1	145	0	Pregnant			Infected
Turbid	Turbid 05	4405	Ar.TM1.10.2	125	1	Pregnant	2	24	Not infected
Turbid	Turbid 05	4405	Ar.TM1.10.3	150	0	Pregnant			Infected
Turbid	Turbid 05	4405	Ar.TM1.10.4	113	0	Empty	0	0	Not infected
Turbid	Turbid 06	4406	Ar.TM1.12.1	125	0	Pregnant			Infected
Turbid	Turbid 06	4406	Ar.TM1.12.2	142	1	Pregnant	3	37	Not infected
Turbid	Turbid 06	4406	Ar.TM1.12.3	128	0	Empty	0	0	Not infected
Turbid	Turbid 06	4406	Ar.TM1.12.4	133	2	Empty	0	0	Not infected
Turbid	Turbid 07	4407	Ar.TM1.14.1	132	1	Pregnant			Infected
Turbid	Turbid 07	4407	Ar.TM1.14.2	131	0	Pregnant			Infected
Turbid	Turbid 07	4407	Ar.TM1.14.3	144	0	Pregnant	2	47	Not infected
Turbid	Turbid 07	4407	Ar.TM1.14.4	126	1	Pregnant			Infected
Turbid	Turbid 08	4408	Ar.TM1.16.1	138	0	Pregnant			Infected
Turbid	Turbid 08	4408	Ar.TM1.16.2	137	0	Pregnant	1	15	Not infected
Turbid	Turbid 08	4408	Ar.TM1.16.3	136	0	Empty	0	0	Not infected
Turbid	Turbid 08	4408	Ar.TM1.16.4	118	0	Empty	0	0	Not infected
Turbid	Turbid 01	4401	Ar.TM1.2.1	142	0	Pregnant	1	32	Not infected
Turbid	Turbid 01	4401	Ar.TM1.2.2	143	0	Pregnant	1	11	Infected
Turbid	Turbid 01	4401	Ar.TM1.2.3	150	0	Empty	0	0	Not infected
Turbid	Turbid 01	4401	Ar.TM1.2.4	125	1	Empty	0	0	Not infected
Turbid	Turbid 02	4402	Ar.TM1.4.1	135	0	Pregnant			Infected
Turbid	Turbid 02	4402	Ar.TM1.4.2	148	0	Pregnant	2	63	Not infected
Turbid	Turbid 02	4402	Ar.TM1.4.3	122	0	Pregnant	2	42	Not infected
Turbid	Turbid 02	4402	Ar.TM1.4.4	136	0	Pregnant			Not infected
Turbid	Turbid 03	4403	Ar.TM1.6.1	141	0	Pregnant	2	30	Infected
Turbid	Turbid 03	4403	Ar.TM1.6.2	135	0	Pregnant	1	74	Not infected
Turbid	Turbid 03	4403	Ar.TM1.6.3	140	1	Empty	0	0	Not infected
Turbid	Turbid 03	4403	Ar.TM1.6.4	123	0	Empty	0	0	Not infected
Turbid	Turbid 04	4404	Ar.TM1.8.1	139	2	Pregnant			Infected
Turbid	Turbid 04	4404	Ar.TM1.8.2	136	0	Pregnant	1	4	Not infected
Turbid	Turbid 04	4404	Ar.TM1.8.3	135	0	Pregnant	2	36	Not infected
Turbid	Turbid 04	4404	Ar.TM1.8.4	123	0	Empty	0	0	Not infected
Turbid	Turbid 09	4409	Ar.TM2.1.1	140	0	Pregnant			Infected
Turbid	Turbid 09	4409	Ar.TM2.1.2	127	1	Pregnant			Infected
Turbid	Turbid 09	4409	Ar.TM2.1.3	158	2	Pregnant			Infected
Turbid	Turbid 09	4409	Ar.TM2.1.4	107	1	Empty	0	0	Not infected
Turbid	Turbid 14	4414	Ar.TM2.11.1	130	0	Pregnant			Infected
Turbid	Turbid 14	4414	Ar.TM2.11.2	133	2	Pregnant			Infected
Turbid	Turbid 14	4414	Ar.TM2.11.3	118	0	Empty	0	0	Not infected
Turbid	Turbid 14	4414	Ar.TM2.11.4	104	3	Empty	0	0	Not infected
Turbid	Turbid 15	4415	Ar.TM2.13.1	152	2	Pregnant			Infected
Turbid	Turbid 15	4415	Ar.TM2.13.2	133	2	Pregnant			Infected
Turbid	Turbid 15	4415	Ar.TM2.13.3	140	1	Pregnant			Infected
Turbid	Turbid 15	4415	Ar.TM2.13.4	135	1	Pregnant	1	21	Not infected
Turbid	Turbid 16	4416	Ar.TM2.15.1	132	1	Pregnant	1	41	Not infected
Turbid	Turbid 16	4416	Ar.TM2.15.2	140	1	Pregnant	3	51	Not infected
Turbid	Turbid 16	4416	Ar.TM2.15.3	114	0	Empty	0	0	Not infected
Turbid	Turbid 16	4416	Ar.TM2.15.4	126	1	Empty	0	0	Not infected
Turbid	Turbid 10	4410	Ar.TM2.3.1	147	4	Pregnant			Infected
Turbid	Turbid 10	4410	Ar.TM2.3.2	143	3	Pregnant	2	7	Not infected
Turbid	Turbid 10	4410	Ar.TM2.3.3	132	4	Pregnant	1	5	Not infected
Turbid	Turbid 10	4410	Ar.TM2.3.4	117	2	Pregnant	1	20	Not infected
Turbid	Turbid 11	4411	Ar.TM2.5.1	152	3	Pregnant	3	43	Not infected
Turbid	Turbid 11	4411	Ar.TM2.5.2	141	0	Pregnant	3	64	Not infected
Turbid	Turbid 11	4411	Ar.TM2.5.3	139	3	Pregnant	3	42	Infected
Turbid	Turbid 11	4411	Ar.TM2.5.4	132	1	Pregnant	2	64	Not infected
Turbid	Turbid 12	4412	Ar.TM2.7.1	138	1	Pregnant			Infected
Turbid	Turbid 12	4412	Ar.TM2.7.2	124	1	Pregnant			Infected
Turbid	Turbid 12	4412	Ar.TM2.7.3	131	1	Pregnant	1	36	Not infected
Turbid	Turbid 12	4412	Ar.TM2.7.4	143	0	Pregnant	1	31	Not infected
Turbid	Turbid 13	4413	Ar.TM2.9.1	135	4	Pregnant			Infected
Turbid	Turbid 13	4413	Ar.TM2.9.2	127	1	Pregnant			Infected
Turbid	Turbid 13	4413	Ar.TM2.9.3	135	2	Pregnant	2	21	Infected
Turbid	Turbid 13	4413	Ar.TM2.9.4	125	1	Pregnant	1	59	Not infected
